# Supplementary material for: A humanized IL-2 mutein expands Tregs and prolongs transplant survival in preclinical models
Source: J Clin Invest. 2024 Mar 1;134(5):e173107. doi: 10.1172/JCI173107 (PMC10904054; doi:10.1172/JCI173107)
Supplement: Supporting data values [file jci-134-173107-s081.xlsx]

## Sheet: Fig.2A
		Remaining % of IL-2-Fc
	Hours	mIL-2 (5 ug)			human IgG1 (30 ug)
	1	100	100	100	100	100	100
	6	60.8	70	58.3	72.06	71.69	82.31
	12	40.3	34.6	31.5	52.34	59.86	61.69
	24	17.7	16.3	13.6	49.12	57.24	57.99
	72	1.7	2	3.5	48.95	46.44	45.8
	120	0	0	0	48.68	50.05	44.61
	168	0	0	0	37.62	42.15	39.13

## Sheet: Fig.2C
	Fold Change of pSTAT5 MFI
[Agonist], pM	Control IgG							Fc-IL-2							mIL-2
0	1	1	1	1	1			1	1	1	1	1			1	1	1	1	1
100	0.882236	0.875236	1.11236	0.842607	1.03269			2.0102	2.14955	2.13995	2.63462	2.69439			1.32482	0.917832	1.06621	1.20357	1.29367
10000	1.34331	0.867675	0.937079	0.764706	0.871154			2.69388	3.125	2.95711	4.09615	3.8698			1.22263	1.1014	1.49543	1.78036	1.91939
1000000	0.832335	0.742911	0.939326	0.806041	0.946154			2.63265	2.92411	3.25056	4.63462	4.14105			1.58577	1.51399	1.75114	2.48214	2.76392

## Sheet: Fig.2D
	Fold Change of pSTAT5 MFI
[Agonist], pM	Control IgG							Fc-IL-2							mIL-2
0	1	1	1	1	1			1	1	1	1	1			1	1	1	1	1
100	0.972	1.00221	1.04867	0.880478	1.06667			0.967181	1.03727	1.01505	0.910603	0.965885			1.17068	0.926214	0.985232	1.01415	1.00658
10000	0.964	1.09071	0.94469	0.836653	0.938095			0.953668	1.01656	1.0172	1.00208	1.01493			0.945295	0.838835	0.913502	1.03066	0.949561
1000000	0.962	0.940265	0.929204	0.846614	1.07857			1.66409	1.80538	1.9828	2.97297	2.87846			0.971554	0.842718	0.860759	0.988208	0.934211

## Sheet: Fig.2E
	Fold Change of pSTAT5 MFI
[Agonist], pM	Control IgG							Fc-IL-2							mIL-2
0	1	1	1	1	1			1	1	1	1	1			1	1	1	1	1
100	0.967391	0.988372	1.05669	0.881686	1.02239			1.01931	1.0157	1.03204	0.964727	0.987478			1.04598	0.98234	0.979684	0.994485	1.02321
10000	0.95	1.02558	0.959184	0.865478	0.949627			1.21888	1.26009	1.24027	1.20106	1.21288			0.949425	0.860927	0.925508	1.03493	0.966071
1000000	0.973913	0.94186	0.938776	0.886548	1.06343			2.03004	2.05157	2.06407	1.88713	1.84258			0.995402	0.918322	0.902935	1.06434	1.0125

## Sheet: Fig.2F
	Fold Change of pSTAT5 MFI
[Agonist], pM	Control IgG					Fc-IL-2					mIL-2
0	1	1	1	1	1	1	1	1	1	1	1	1	1	1	1
100	1.04789	1.02469	1.00306	0.881686	1.02239	1.01862	1.03226	0.993884	0.964727	0.987478	1.0951	1.00826	1.03519	0.994485	1.02321
10000	0.994366	1.0679	0.978593	0.865478	0.949627	0.981383	1.0176	1.01835	1.20106	1.21288	1.02305	0.909091	0.947214	1.03493	0.966071
1000000	1.04507	1	0.993884	0.886548	1.06343	1.06649	1.07625	1.07339	1.88713	1.84258	1.02305	0.939394	0.961877	1.06434	1.0125

## Sheet: Fig.3B
Control				mIL-2				Fc-IL-2
8.54	7.9	8.43	9.51	46.9	29.5	37.8	35	44.4	39.9	47.2	47.5

## Sheet: Fig.3C
Control				mIL-2				Fc-IL-2
9.33	9.29	8.48	9.24	46.6	39.7	41.4	36.5	28.2	24.4	30.2	30.8

## Sheet: Fig.3D
Control				mIL-2				Fc-IL-2
6.86	6.67	6.48	6.46	7.31	7.31	6.75	5.79	10.3	9.02	7.82	9.57

## Sheet: Fig.3E
Control				mIL-2				Fc-IL-2
5.83	7.19	8.36	6.03	10.9	7.53	6.67	5.53	9.9	13.3	15.3	15.8

## Sheet: Fig.3F
Control				mIL-2				Fc-IL-2
6.31	7.57	8.54	14.1	11	8.06	11	11.4	12.4	19.1	13.6	17.5

[truncated: 73 more sheets: Fig.3G, Fig.3I, Fig.3J, Fig.3K, Fig.3L, Fig.3M, Fig.3N, Fig.4B, Fig.4C, Fig.4D, Fig.4E, Fig.4F, Fig.4G, Fig.4H, Fig.4I, Fig.4J, Fig.4K, Fig.4L, Fig.4N, Fig.4O …]
